# Supplementary material for: Exploration of binary protein–protein interactions between tick-borne flaviviruses and Ixodes ricinus
Source: Parasit Vectors. 2021 Mar 6;14:144. doi: 10.1186/s13071-021-04651-3 (PMC7937244; doi:10.1186/s13071-021-04651-3)
Supplement: Supplementary file 1 — Additional file 1. List of strains and cell lines used in this study. [file 13071_2021_4651_MOESM1_ESM.xlsx]

## Sheet: Feuil1
List of strains and cell lines used in this study
Cell lines or Strains	Main Features	Cell Medium	Source
Vero	Cercopithecus aethiops; epithelial; adherent; kidney	DMEM (5%FBS; 1% pen/strep; 1% Sodium Pyruvate)	ATCC
IRE11	I. ricinus; embryo	L-15B300	Tick Cell Biobank
IRE/CTVM19	I. ricinus; embryo	L-15	Tick Cell Biobank
IRE/CTVM20	I. ricinus; embryo	L-15/L-15B	Tick Cell Biobank
E. coli DH5α	F- Φ80lacZΔM15 Δ(lacZYA-argF) U169 recA1 endA1 hsdR17(rk-, mk+) phoA supE44 thi-1 gyrA96 relA1 λ-	LB - LB agar	NEB
S. cerevisiae Y187	MATα, ura3-52, his3-200, ade2-101, trp1-901, leu2-3, 112, gal4Δ, met-, gal80Δ, URA3::GAL1 UAS -GAL1 TATA - lacZ	YPD – YPD agar	Clontech
S. cerevisiae Y2HGold	MATa, trp1-901, leu2-3, 112, ura3-52, his3-200, gal4Δ, gal80Δ, LYS2::GAL1UAS–Gal1TATA–His3, GAL2UAS–Gal2TATA–Ade2URA3::MEL1UAS–Mel1TATA AUR1-C MEL1	YPD – YPD agar	Clontech
TBEV	TBEV Hypr strain; U39292.1; Flaviviridae, Flavivirus, ssRNA(+)		S. Moutailler (ANSES, France)
LIV	LI3/1 strain; KP144331.1; Flaviviridae, Flavivirus, ssRNA(+)		N. Johnson (APHA, UK)
