# Supplementary material for: Exploration of binary protein–protein interactions between tick-borne flaviviruses and Ixodes ricinus
Source: Parasit Vectors. 2021 Mar 6;14:144. doi: 10.1186/s13071-021-04651-3 (PMC7937244; doi:10.1186/s13071-021-04651-3)
Supplement: Supplementary file 2 — Additional file 2. List of primers used for Gateway® cloning in the present study. [file 13071_2021_4651_MOESM2_ESM.xlsx]

## Sheet: Feuil1
List of primers used for GatewayÒ cloning in the present study
primer name	sequence (5' to 3')	TM (°C)
pPC86_fw	GACGGACCAAACTGCGTATA	58.4
pPC86_rev	ACCAAACCTCTGGCGAAGAA	58.4
LIV_C_GW_fw	ggggacaactttgtacaaaaaagttggcatgGGCAGGAAGACCATCCTGAAAG	64
LIV_C_GW_rev	ggggacaactttgtacaagaaagttggttaCCCCAACAGAGCAATGACCAGC	65.9
LIV_pM_GW_fw	ggggacaactttgtacaaaaaagttggcatgACACTTGCAGCAACAGTAAGG	59.4
LIV_pM_GW_rev	ggggacaactttgtacaagaaagttggttaGCGTCTTGTCCGTGAGCCCTCC	69.6
LIV_M_GW_fw	ggggacaactttgtacaaaaaagttggcatgTCGGTGCTGATCCCAACCCATG	65.9
LIV_M_GW_rev	ggggacaactttgtacaagaaagttggttaGGCGTAGACCGGGGCCAAAC	66.6
LIV_E_GW_fw	ggggacaactttgtacaaaaaagttggcatgTCGCGCTGCACACATTTGG	59.5
LIV_E_GW_rev	ggggacaactttgtacaagaaagttggttaCGCTCCCACCCCGAGAGTCATG	69.6
LIV_NS1_GW_fw	ggggacaactttgtacaaaaaagttggcatgGATGTCGGCTGTGCAGTGGAC	65.2
LIV_NS1_GW_rev	ggggacaactttgtacaagaaagttggttaCGCAACCACCATTGAGCGGAC	65.2
LIV_NS2a_GW_fw	ggggacaactttgtacaaaaaagttggcatgGACAATGGTGAGCTGCTCAG	60.5
LIV_NS2a_GW_rev	ggggacaactttgtacaagaaagttggttaCCGTCTTCCTCTGTGGGCTGCC	69.6
LIV_NS2b_GW_fw	ggggacaactttgtacaaaaaagttggcatgTCTTTCAGTGAGCCACTGACC	61.3
LIV_NS2b_GW_rev	ggggacaactttgtacaagaaagttggttaCCGTCTGGATGACCTCATTATTTC	63.5
LIV_NS3_GW_fw	ggggacaactttgtacaaaaaagttggcatgTCCGACCTGGTCTACTCAGG	62.5
LIV_NS3_GW_rev	ggggacaactttgtacaagaaagttggttaCCGCCGCCCGGACGCGTACG	72.8
LIV_NS4a_GW_fw	ggggacaactttgtacaaaaaagttggcatgAGCTTTGGGGATGTCTTGAC	58.4
LIV_NS4a_GW_rev	ggggacaactttgtacaagaaagttggttaTGCGGCAACCAGTCCAGCAAGG	67.7
LIV_NS4b_GW_fw	ggggacaactttgtacaaaaaagttggcatgAATGAGATGGGGTTTTTGG	53
LIV_NS4b_GW_rev	ggggacaactttgtacaagaaagttggttaACGCCTGCCCCCAGAAGCCC	68.7
LIV_NS5_GW_fw	ggggacaactttgtacaaaaaagttggcatgGGTGGCTCTGACGGAGACACG	67.2
LIV_NS5_GW_rev	ggggacaactttgtacaagaaagttggttaGATTATTGAGCTCTCTAGCTTG	58.4
TBEV_C_GW_fw	ggggacaactttgtacaaaaaagttggcatgGTCAAGAAGGCCATCCTGAAAGG	64.6
TBEV_C_GW_rev	ggggacaactttgtacaagaaagttggttaCCCCAACAGAGTGATGACCAGC	65.9
TBEV_pM_GW_fw	ggggacaactttgtacaaaaaagttggcatgACACTTGCAGCAACAGTAAGG	59.4
TBEV_pM_GW_rev	ggggacaactttgtacaagaaagttggttaGCGCCTTGTCCGTGAGCCTTC	67.2
TBEV_M_GW_fw	ggggacaactttgtacaaaaaagttggcatgTCAGTGCTGATCCCATCCC	59.5
TBEV_M_GW_rev	ggggacaactttgtacaagaaagttggttaAGCGTAAACCGGTGCCAAACAC	64
TBEV_E_GW_fw	ggggacaactttgtacaaaaaagttggcatgTCGCGTTGCACACACTTGG	59.5
TBEV_E_GW_rev	ggggacaactttgtacaagaaagttggttaCGCCCCCACTCCAAGGGTCATGG	71.8
TBEV_NS1_GW_fw	ggggacaactttgtacaaaaaagttggcatgGATGTTGGTTGCGCTGTGG	59.5
TBEV_NS1_GW_rev	ggggacaactttgtacaagaaagttggttaCGCAACCACCATTGAGCG	58.4
TBEV_NS2a_GW_fw	ggggacaactttgtacaaaaaagttggcatgGACAACGGTGAATTACTTAGTG	58.4
TBEV_NS2a_GW_rev	ggggacaactttgtacaagaaagttggttaTCGTCTTCCTCTGTGCGC	58.4
TBEV_NS2b_GW_fw	ggggacaactttgtacaaaaaagttggcatgTCTTTCAGTGAACCACTAACTG	58.4
TBEV_NS2b_GW_rev	ggggacaactttgtacaagaaagttggttaCCTTCGGGATGACCTCAGC	61.6
TBEV_NS3_GW_fw	ggggacaactttgtacaaaaaagttggcatgTCTGACCTGGTTTTCTCTGG	58.4
TBEV_NS3_GW_rev	ggggacaactttgtacaagaaagttggttaGCGACGCCCAGACGCGTACG	68.7
TBEV_NS4a_GW_fw	ggggacaactttgtacaaaaaagttggcatgAGCTTCGGAGATGTTCTGACAGG	64.6
TBEV_NS4a_GW_rev	ggggacaactttgtacaagaaagttggttaTCTCTGTTTTCCCGCCTCAGG	63.3
TBEV_2K_GW_fw	ggggacaactttgtacaaaaaagttggcatgAGCAGTGACGACAACAAACTGG	62.1
TBEV_2K_GW_rev	ggggacaactttgtacaagaaagttggttaGGCTGCAACCAGTCCAGC	60.7
TBEV_NS4b_GW_fw	ggggacaactttgtacaaaaaagttggcatgAATGAGATGGGCTTTCTGG	55.2
TBEV_NS4b_GW_rev	ggggacaactttgtacaagaaagttggttaACGCCTACCCCCAGAGGC	63
TBEV_NS5_GW_fw	ggggacaactttgtacaaaaaagttggcatgGGTGGTTCTGAGGGAGACACG	65.2
TBEV_NS5_GW_rev	ggggacaactttgtacaagaaagttggttaGATTATTGAGCTCTCCAGTCTG	60.3
