# Supplementary material for: Exploration of binary protein–protein interactions between tick-borne flaviviruses and Ixodes ricinus
Source: Parasit Vectors. 2021 Mar 6;14:144. doi: 10.1186/s13071-021-04651-3 (PMC7937244; doi:10.1186/s13071-021-04651-3)
Supplement: Supplementary file 3 — Additional file 3. List of vectors used for the clonings in this study. [file 13071_2021_4651_MOESM3_ESM.xlsx]

## Sheet: Feuil1
List of vectors used for the clonings in this study
Vectors	Main Features	Insert	Downstream Application	Source
pDONR207	pUC ori, ccdB, GmR, attP1, attP2	TBEV and LIV cDNA	ORFeome	Thermo Fisher Scientific
pPC97	pUC ori, ccdB, GAL4 BD, AmpR, LEU2	TBEV and LIV cDNA	Y2H screening	Thermo Fisher Scientific
pPC86	pUC ori , GAL4 AD, AmpR,TRP1	TBEV and LIV cDNA	Y2H screening	Thermo Fisher Scientific
