# Supplementary material for: Exploration of binary protein–protein interactions between tick-borne flaviviruses and Ixodes ricinus
Source: Parasit Vectors. 2021 Mar 6;14:144. doi: 10.1186/s13071-021-04651-3 (PMC7937244; doi:10.1186/s13071-021-04651-3)
Supplement: Supplementary file 4 — Additional file 4. List of GO terms obtained with PANTHER. [file 13071_2021_4651_MOESM4_ESM.xlsx]

## Sheet: Feuil1
List of GO terms get with PANTHER
Analysis Type:	PANTHER Overrepresentation Test (Released 20200407)
Annotation Version and Release Date:	GO Ontology database DOI: 10,5281/zenodo,3873405 Released 2020-06-01
Analyzed List:	upload_1 (Ixodes scapularis)
Reference List:	Ixodes scapularis (all genes in database)
Test Type:	FISHER
Correction:	FDR
GO biological process complete	Ixodes scapularis - REFLIST (20473)	upload_1 (22)	Gene ID	upload_1 (expected)	upload_1 (over/under)	upload_1 (fold Enrichment)	upload_1 (raw P-value)	upload_1 (FDR)
activation of MAPK activity (GO:0000187)	12	2	ISCW021388/ISCW011803	0.01	+	> 100	9.93e-05	0.0153
activation of protein kinase activity (GO:0032147)	72	3	ISCW021388/ISCW011803/ISCW011773	0.08	+	38.77	6.89e-05	0.013
cellular metabolic process (GO:0044237)	4166	12	ISCW011930/ISCW021388/ISCW010489/ISCW006829/ISCW021545/ISCW011803/ISCW021148/ISCW017452/ISCW012742/ISCW011773/ISCW000126/ISCW024608	4.48	+	2.68	0.000417	0.0441
cellular process (GO:0009987)	7019	16	ISCW015959/ISCW011930/ISCW021388/ISCW010489/ISCW006829/ISCW003606/ISCW021545/ISCW011803/ISCW021148/ISCW021017/ISCW017452/ISCW000545/ISCW012742/ISCW011773/ISCW000126/ISCW024608	7.54	+	2.12	0.000364	0.0392
cellular protein metabolic process (GO:0044267)	1864	9	ISCW011930/ISCW021388/ISCW010489/ISCW006829/ISCW021545/ISCW011803/ISCW017452/ISCW012742/ISCW011773	2	+	4.49	7.2e-05	0.013
cellular response to chemical stimulus (GO:0070887)	319	4	ISCW011930/ISCW021545/ISCW000545/ISCW011773	0.34	+	11.67	0.000354	0.039
cellular response to stimulus (GO:0051716)	1408	7	ISCW011930/ISCW021388/ISCW010489/ISCW021545/ISCW011803/ISCW000545/ISCW011773	1.51	+	4.63	0.0005	0.0497
nitrogen compound metabolic process (GO:0006807)	4192	12	ISCW011930/ISCW021388/ISCW010489/ISCW006829/ISCW021545/ISCW011803/ISCW021148/ISCW017452/ISCW012742/ISCW011773/ISCW000126/ISCW024608	4.5	+	2.66	0.000443	0.0459
organonitrogen compound metabolic process (GO:1901564)	3224	11	ISCW011930/ISCW021388/ISCW010489/ISCW006829/ISCW021545/ISCW011803/ISCW021148/ISCW017452/ISCW012742/ISCW011773/ISCW024608	3.46	+	3.18	0.000192	0.0263
positive regulation of biological process (GO:0048518)	637	7	ISCW011930/ISCW021388/ISCW010489/ISCW011803/ISCW000545/ISCW012742/ISCW011773	0.68	+	10.23	3.31e-06	0.0042
positive regulation of catalytic activity (GO:0043085)	244	5	ISCW015959/ISCW021388/ISCW003606/ISCW011803/ISCW011773	0.26	+	19.07	5.66e-06	0.00478
positive regulation of cell communication (GO:0010647)	127	4	ISCW011930/ISCW021388/ISCW011803/ISCW011773	0.14	+	29.31	1.07e-05	0.00451
positive regulation of cellular metabolic process (GO:0031325)	492	6	ISCW011930/ISCW021388/ISCW011803/ISCW000545/ISCW012742/ISCW011773	0.53	+	11.35	1.07e-05	0.00388
positive regulation of cellular process (GO:0048522)	608	7	ISCW011930/ISCW021388/ISCW010489/ISCW011803/ISCW000545/ISCW012742/ISCW011773	0.65	+	10.71	2.44e-06	0.00618
positive regulation of cellular protein metabolic process (GO:0032270)	180	4	ISCW011930/ISCW021388/ISCW011803/ISCW011773	0.19	+	20.68	4.05e-05	0.00857
positive regulation of intracellular signal transduction (GO:1902533)	97	4	ISCW011930/ISCW021388/ISCW011803/ISCW011773	0.1	+	38.37	3.8e-06	0.00385
positive regulation of kinase activity (GO:0033674)	104	3	ISCW021388/ISCW011803/ISCW011773	0.11	+	26.84	0.000198	0.0265
positive regulation of macromolecule metabolic process (GO:0010604)	480	6	ISCW011930/ISCW021388/ISCW011803/ISCW000545/ISCW012742/ISCW011773	0.52	+	11.63	9.31e-06	0.00429
positive regulation of MAP kinase activity (GO:0043406)	28	2	ISCW021388/ISCW011803	0.03	+	66.47	0.00047	0.0477
positive regulation of MAPK cascade (GO:0043410)	81	4	ISCW011930/ISCW021388/ISCW011803/ISCW011773	0.09	+	45.96	1.9e-06	0.00966
positive regulation of metabolic process (GO:0009893)	507	6	ISCW011930/ISCW021388/ISCW011803/ISCW000545/ISCW012742/ISCW011773	0.54	+	11.01	1.27e-05	0.00402
positive regulation of molecular function (GO:0044093)	257	5	ISCW015959/ISCW021388/ISCW003606/ISCW011803/ISCW011773	0.28	+	18.1	7.24e-06	0.00525
positive regulation of nitrogen compound metabolic process (GO:0051173)	474	6	ISCW011930/ISCW021388/ISCW011803/ISCW000545/ISCW012742/ISCW011773	0.51	+	11.78	8.68e-06	0.00489
positive regulation of phosphate metabolic process (GO:0045937)	139	4	ISCW011930/ISCW021388/ISCW011803/ISCW011773	0.15	+	26.78	1.51e-05	0.00382
positive regulation of phosphorus metabolic process (GO:0010562)	139	4	ISCW011930/ISCW021388/ISCW011803/ISCW011773	0.15	+	26.78	1.51e-05	0.00402
positive regulation of phosphorylation (GO:0042327)	135	4	ISCW011930/ISCW021388/ISCW011803/ISCW011773	0.15	+	27.57	1.35e-05	0.00402
positive regulation of protein kinase activity (GO:0045860)	83	3	ISCW021388/ISCW011803/ISCW011773	0.09	+	33.64	0.000104	0.0155
positive regulation of protein metabolic process (GO:0051247)	188	4	ISCW011930/ISCW021388/ISCW011803/ISCW011773	0.2	+	19.8	4.78e-05	0.00971
positive regulation of protein modification process (GO:0031401)	130	4	ISCW011930/ISCW021388/ISCW011803/ISCW011773	0.14	+	28.63	1.17e-05	0.00394
positive regulation of protein phosphorylation (GO:0001934)	116	4	ISCW011930/ISCW021388/ISCW011803/ISCW011773	0.12	+	32.09	7.54e-06	0.00478
positive regulation of response to stimulus (GO:0048584)	138	4	ISCW011930/ISCW021388/ISCW011803/ISCW011773	0.15	+	26.97	1.47e-05	0.00413
positive regulation of signal transduction (GO:0009967)	122	4	ISCW011930/ISCW021388/ISCW011803/ISCW011773	0.13	+	30.51	9.14e-06	0.00464
positive regulation of signaling (GO:0023056)	127	4	ISCW011930/ISCW021388/ISCW011803/ISCW011773	0.14	+	29.31	1.07e-05	0.00416
positive regulation of transferase activity (GO:0051347)	111	3	ISCW021388/ISCW011803/ISCW011773	0.12	+	25.15	0.000239	0.0311
regulation of catalytic activity (GO:0050790)	544	5	ISCW015959/ISCW021388/ISCW003606/ISCW011803/ISCW011773	0.58	+	8.55	0.000244	0.031
regulation of cell communication (GO:0010646)	308	4	ISCW011930/ISCW021388/ISCW011803/ISCW011773	0.33	+	12.09	0.00031	0.0366
regulation of intracellular signal transduction (GO:1902531)	169	4	ISCW011930/ISCW021388/ISCW011803/ISCW011773	0.18	+	22.03	3.19e-05	0.00703
regulation of MAPK cascade (GO:0043408)	90	4	ISCW011930/ISCW021388/ISCW011803/ISCW011773	0.1	+	41.36	2.85e-06	0.00482
regulation of molecular function (GO:0065009)	573	5	ISCW015959/ISCW021388/ISCW003606/ISCW011803/ISCW011773	0.62	+	8.12	0.00031	0.0374
regulation of phosphate metabolic process (GO:0019220)	224	4	ISCW011930/ISCW021388/ISCW011803/ISCW011773	0.24	+	16.62	9.32e-05	0.0153
regulation of phosphorus metabolic process (GO:0051174)	224	4	ISCW011930/ISCW021388/ISCW011803/ISCW011773	0.24	+	16.62	9.32e-05	0.0148
regulation of phosphorylation (GO:0042325)	194	4	ISCW011930/ISCW021388/ISCW011803/ISCW011773	0.21	+	19.19	5.39e-05	0.0105
regulation of protein kinase activity (GO:0045859)	122	3	ISCW021388/ISCW011803/ISCW011773	0.13	+	22.88	0.000313	0.0353
regulation of protein modification process (GO:0031399)	211	4	ISCW011930/ISCW021388/ISCW011803/ISCW011773	0.23	+	17.64	7.43e-05	0.013
regulation of protein phosphorylation (GO:0001932)	163	4	ISCW011930/ISCW021388/ISCW011803/ISCW011773	0.18	+	22.84	2.77e-05	0.0064
regulation of response to stimulus (GO:0048583)	303	4	ISCW011930/ISCW021388/ISCW011803/ISCW011773	0.33	+	12.29	0.000292	0.0361
regulation of signal transduction (GO:0009966)	264	4	ISCW011930/ISCW021388/ISCW011803/ISCW011773	0.28	+	14.1	0.000174	0.0245
regulation of signaling (GO:0023051)	308	4	ISCW011930/ISCW021388/ISCW011803/ISCW011773	0.33	+	12.09	0.00031	0.0358
response to chemical (GO:0042221)	491	5	ISCW011930/ISCW010489/ISCW021545/ISCW000545/ISCW011773	0.53	+	9.48	0.000152	0.0221
response to cytokine (GO:0034097)	51	3	ISCW011930/ISCW000545/ISCW011773	0.05	+	54.74	2.57e-05	0.00621
response to organic substance (GO:0010033)	214	4	ISCW011930/ISCW010489/ISCW000545/ISCW011773	0.23	+	17.39	7.84e-05	0.0133
