# Supplementary material for: Exploration of binary protein–protein interactions between tick-borne flaviviruses and Ixodes ricinus
Source: Parasit Vectors. 2021 Mar 6;14:144. doi: 10.1186/s13071-021-04651-3 (PMC7937244; doi:10.1186/s13071-021-04651-3)
Supplement: Supplementary file 5 — Additional file 5. List of GO terms summarized with REVIGO. [file 13071_2021_4651_MOESM5_ESM.xlsx]

## Sheet: Feuil1
List of GO terms summarized with REVIGO
term_ID	description	frequency	plot_X	plot_Y	plot_size	log10 p-value	uniqueness	dispensability	representative	eliminated
GO:0034097	response to cytokine	0.136%	-3.954	5.276	4.242	-4.5901	0.778	0.284	34097	0
GO:0043408	regulation of MAPK cascade	0.166%	0.823	4.319	4.328	-5.5452	0.189	0.257	43408	0
GO:0051174	regulation of phosphorus metabolic process	0.580%	4.512	2.578	4.872	-4.0306	0.529	0.329	51174	0
GO:0043085	positive regulation of catalytic activity	0.818%	5.899	2.311	5.021	-5.2472	0.462	0.282	43085	0
GO:0010033	response to organic substance	0.900%	-3.636	5.811	5.062	-4.1057	0.749	0.597	10033	0
GO:0010646	regulation of cell communication	0.929%	4.291	4.086	5.076	-3.5086	0.532	0.440	10646	0
GO:0023051	regulation of signaling	0.934%	4.472	5.706	5.079	-3.5086	0.537	0.453	23051	0
GO:0048583	regulation of response to stimulus	1.120%	1.071	5.546	5.158	-3.5346	0.501	0.463	48583	0
GO:0048522	positive regulation of cellular process	1.585%	5.470	5.314	5.308	-5.6126	0.273	0.000	48522	0
GO:0065009	regulation of molecular function	1.726%	6.054	3.530	5.345	-3.5086	0.590	0.307	65009	0
GO:0048518	positive regulation of biological process	1.744%	5.649	4.409	5.350	-5.4802	0.576	0.323	48518	0
GO:0042221	response to chemical	3.071%	-2.991	6.735	5.595	-3.8182	0.747	0.374	42221	0
GO:0051716	cellular response to stimulus	9.561%	-3.096	6.072	6.089	-3.3010	0.691	0.633	51716	0
GO:0044267	cellular protein metabolic process	14.293%	-2.791	-1.658	6.263	-4.1427	0.746	0.330	44267	0
GO:1901564	organonitrogen compound metabolic process	17.886%	4.990	-4.232	6.361	-3.7167	0.914	0.000	1901564	0
GO:0006807	nitrogen compound metabolic process	38.744%	-1.675	-4.648	6.696	-3.3536	0.949	0.088	6807	0
GO:0044237	cellular metabolic process	53.061%	-5.703	-1.036	6.833	-3.3799	0.906	0.068	44237	0
GO:0009987	cellular process	63.780%	1.790	-4.984	6.913	-3.4389	0.986	0.000	9987	0
